# Supplementary material for: At what cost? The impact of bacteriophage resistance on the growth kinetics and protein synthesis of Escherichia coli
Source: Environ Microbiol Rep. 2024 Nov 19;16(6):e70046. doi: 10.1111/1758-2229.70046 (PMC11576411; doi:10.1111/1758-2229.70046)
Supplement: Supplementary file 2 — APPENDIX S2: Supplementary information. [file EMI4-16-e70046-s002.xlsx]

## Sheet: Sequencing
	Strain	Wildtype	TR5	TR7	ISO24A	Mean	S.D.
Raw Hifi Reads	Total Length (nt)	870887220	1431986102	973965680	1256140563	1.13324e+09	2.57262e+08
	Number of Reads	151856	134721	165357	114437	141593	22020.7
	Longest Read (nt)	23256	48550	24770	39149	-	-
	Shortest Read (nt)	106	1355	87	688	-	-
	Mean Read Length (nt)	5734	10629	5890	10976	8307.25	2885.45
Reference Sequence (accession no. CP019944)	Genome size (bp)	5445834	5445834	5445834	5445834
Minimap2 Alignment	Number of Output Reads	155674	137527	169553	116892
	Sequencing Coverage (x)	160	263	179	231
Note: Number of output reads is not the same as input reads. "This may be due to Minimap2 either mapping reads to multiple locations, or splitting long reads and mapping those split reads to different regions of the reference sequence(s)."

## Sheet: Mutations
WT	TR5	TR7	ISO24A	Type	Effect	Locus	Variant	Size (nt)	Coverage	RawFrequency	Frequency	Qual	AveQual	CDS	CDS_name	CDS_nt	CDS_aa	CDS_CodonNo	CDS_Position	CDS_PositionWithinCodon	CDS_accession	Notes
X	X	X	X	SNP (transition)	Amino acid change	1098733	T -> C; GTG -> GCG; V -> A		150 - 265	147 - 260	0.981 - 0.983	3200	58 - 59		glucarate dehydratase	1341	446	353	1058	2	AQZ76104.1
X	X	X	X	Insertion	Truncation	2359001	+ TTA GGGAAGGTGCGAACAAGTTCCTGATATGAGATCATCATATTCATCCGGAGCGCATCCCAGAGGGACATCATGAGCCATCAACTCACCTTCGCCGATAGTGAATTCAGCACTAAGCGCCGTCAGACCCGAAAAGAGATTTTCCTCTCCCGCATGGAGCAGATTCTGCCATGGCAGAATATGACCGCTGTCATCGAGCCGTTTTATCCCAAGGCGGGCAATGGCCGACGGCCCTATCCGCTGGAGACCATGCTGCGTATTCACTGCATGCAGCATTGGTACAACCTGAGCGACGGTGCCATGGAAGATGCCCTGTACGAAATCGCCTCCATGCGCCTGTTTGCCCGATTATCCCTGGATAGCGCCCTGCCGGATCGCACCACCATCATGAATTTC…	1199	154 - 248	65 - 115	0.417 - 0.481	2739.21 - 3200	57 - 59		pyruvate kinase	1413	470	463	1389	3	AQZ77308.1
X	X	X	X	Deletion	Start codon loss	3908497	- TGG CAG GAT TACGAAGCGTGGGGCACAGGAGATACATCTCCAGTAAGATGGCGACGTAATCGCGGGCTTCTTTTTTAAGATCAAAAGATTGCGGGGCAAAGAGCCAGTTTTCCATCAGGCCGGAAATATAGCCGCGCATAATAATTGCTGCCCGACGCGTCATTAAATCCGCAGGCAACATTTTCGCTTCAATACAATGTTTTAACGTTTGTTCTATACGGTCATAACTTTCCAGACAGAGATTACGTTGTGCCTGTTGCACAACAGCCATTTCTCCGACAAATTCGCATTTGTGGAATATAATCTCCAT)	310	164 - 235	162 - 234	0.988 - 1	3200	50 - 54	arcR_1	DNA-binding transcriptional repressor	321	106	1	1	1	AQZ78728.1
X	X	X	X	Deletion		3908807	- CAA TAATCGACGTCG TTCTTCTGTCACCGTGGATTCAAGAACATGAATTAATATCTCTCTTAA	63	164 - 296	164- 232	0.75 - 1.00	3200	50 - 54									Adjacent/prior to arcR_1 gene; does not appear to be a CDS
	X			Insertion	Truncation	1977235	AAC TTG TTC GCA CCT TCC	18			0.255	2745.38	56	wzy	O antigen polymerase	1251	416	358	1073	2	AQZ76922.1	Suspected to be an error; sequence matches with one end segment of the longer insert (see below); unknown why the mapping algorithm detected this segment as a separate variant
	X			Insertion	Truncation	1977235	+ CTA AGGAAGGTGCGAATAAGCGGGGAAATTCTTCTCGGCTGACTCAGTCATTTCATTTCTTCATGTTTGAGCCGATTTTTTCTCCCGTAAATGCCTTGAATCAGCCTATTTAGACCGTTTCTTCGCCATTTAAGGCGTTATCCCCAGTTTTTAGTGAGATCTCTCCCACTGACGTATCATTTGGTCCACCCGAAACAGGTTGGCCAGGGTGAATAACATCGCCAGTTGGTTATCGTTTTTCAGCAGCCCCTTGTATCTGGCTTTCACGAAGCCGAACTGCCGCTTGATGATGCGAAACGGGTGCTCTACCTTGGCACGGATGCTGGCTTTCATGTATTCGATGTTGATGGCCGTTTTGTTCTTGCGCGGATGCTGCTTCAAGGTTTTTACCTTGCC…	1199	231	106	0.459	3200	57	wzy	O antigen polymerase	1251	416	358	1073	2	AQZ76922.1
	X			Insertion	Truncation	5283895	+ ACA AAAACACTGATGAATCCCCTAATGATTTTTATCAAAATCATTAAGTTAAGGTAGATACACATCTTGTCATATGATCAAATGGTTTCGCGAAAAATCAATAATCAGACAACAAGATGTGCGAACTCGATATTTTACACGACTCTCTTTACCAATTCTGCCCCGAATTACACTTAAAACGACTCAACAGCTTAACGTTGGCTTGCCACGCATTACTTGACTGTAAAACTCTCACTCTTACCGAACTTGGCCGTAACCTGCCAACCAAAGCGAGAACAAAACATAACATCAAACGAATCGACCGATTGTTAGGTAATCGTCACCTCCACAAAGAGCGACTCGCTGTATACCGTTGGCATGCTAGCTTTATCTGTTCGGGCAATACGATGCCCATTG…	1338	279	131	0.47	3200	58	dsbA	disulfide isomerase I	627	208	194	582	3	AQZ80000.1
		X		SNP (transversion)	Substitution	1761229	G > C; AAG > AAC; K > N		178	176	0.989	3200	53	rcsC	hybrid sensory kinase	2850	949	925	2775	3	AQZ76732.1
			X	SNP (transition)	Substitution	416646	C > T; CCT > CTT (GGA > GAA); G > E		257	257	1	3200	53	yrfF	homolog of membrane protein IgaA	2124	707	398	1198	2	AQZ75446.1

## Sheet: EOP_PlaqueAssays
AssayDate	Strain	Dilution	Replicate	PFU	PFU_adjusted_dilution	ConversionFactor	PFU/mL	Note				AssayDate	Strain	Ave_PFU	EOP
2024-09-05	TR7	10	1	N/A	#VALUE!	150	#VALUE!					2024-09-05	TR7	9.60476e+07	0.0388752
2024-09-05	TR7	100	1	N/A	#VALUE!	150	#VALUE!					2024-09-05	WT	2.47067e+09
2024-09-05	TR7	100	2	N/A	#VALUE!	150	#VALUE!					2024-09-12	ISO24A	56.4103	2.46094e-08
2024-09-05	TR7	100	3	N/A	#VALUE!	150	#VALUE!					2024-09-12	TR5	4066.67	1.77412e-06
2024-09-05	TR7	1000	1	N/A	#VALUE!	150	#VALUE!	Clear plaques, too many to count				2024-09-12	WT	2.29222e+09
2024-09-05	TR7	1000	2	N/A	#VALUE!	150	#VALUE!	Clear plaques, too many to count				2024-09-19	TR5	497.436	1.76084e-07
2024-09-05	TR7	1000	3	N/A	#VALUE!	150	#VALUE!	Clear plaques, too many to count				2024-09-19	WT	2.825e+09
2024-09-05	TR7	1000	4	N/A	#VALUE!	150	#VALUE!	Clear plaques, too many to count
2024-09-05	TR7	1000	5	N/A	#VALUE!	150	#VALUE!	Clear plaques, too many to count
2024-09-05	TR7	10000	1	N/A	#VALUE!	150	#VALUE!	Clear plaques, too many to count
2024-09-05	TR7	10000	2	N/A	#VALUE!	150	#VALUE!	Clear plaques, too many to count
2024-09-05	TR7	10000	3	N/A	#VALUE!	150	#VALUE!	Clear plaques, too many to count
2024-09-05	TR7	10000	4	N/A	#VALUE!	150	#VALUE!	Clear plaques, too many to count
2024-09-05	TR7	10000	5	N/A	#VALUE!	150	#VALUE!	Clear plaques, too many to count
2024-09-05	TR7	100000	1	285	28500000	150	190000000
2024-09-05	TR7	100000	2	107	10700000	150	7.13333e+07
2024-09-05	TR7	100000	3	156	15600000	150	104000000
2024-09-05	TR7	100000	4	126	12600000	150	84000000
2024-09-05	TR7	100000	5	97	9700000	150	6.46667e+07
2024-09-05	TR7	1000000	1	0	0	157.895	0	Too low. Omitted from calculation of average.
2024-09-05	TR7	1000000	2	11	11000000	157.895	6.96667e+07
2024-09-05	TR7	1000000	3	14	14000000	157.895	8.86667e+07
2024-09-05	WT	100000	1	N/A	#VALUE!	150	#VALUE!	Clear plaques, too many to count.
2024-09-05	WT	1000000	1	312	312000000	150	2080000000	PFU exceeds 300. Omitted from calculation of average.
2024-09-05	WT	1000000	2	238	238000000	150	1.58667e+09
2024-09-05	WT	1000000	3	403	403000000	150	2.68667e+09	PFU exceeds 300. Omitted from calculation of average.
2024-09-05	WT	10000000	1	42	420000000	150	2800000000
2024-09-05	WT	10000000	2	41	410000000	150	2.73333e+09
2024-09-05	WT	10000000	3	31	310000000	150	2.06667e+09
2024-09-05	WT	100000000	1	5	500000000	157.895	3.16667e+09
2024-09-12	ISO24A	1	1	0	0	150	0
2024-09-12	ISO24A	1	2	0	0	150	0
2024-09-12	ISO24A	1	3	0	0	150	0
2024-09-12	ISO24A	1	4	0	0	150	0
2024-09-12	ISO24A	1	5	0	0	150	0
2024-09-12	ISO24A	10	1	0	0	150	0
2024-09-12	ISO24A	10	2	1	10	150	66.6667
2024-09-12	ISO24A	10	3	0	0	150	0
2024-09-12	ISO24A	10	4	0	0	150	0
2024-09-12	ISO24A	10	5	0	0	150	0
2024-09-12	ISO24A	100	1	1	100	150	666.667
2024-09-12	ISO24A	100	2	0	0	150	0
2024-09-12	ISO24A	100	3	0	0	150	0
2024-09-12	TR5	1	1	N/A	#VALUE!	150	#VALUE!	Tiny, faint plaques. Too many to count.
2024-09-12	TR5	1	2	N/A	#VALUE!	150	#VALUE!	Tiny, faint plaques. Too many to count.
2024-09-12	TR5	1	3	N/A	#VALUE!	150	#VALUE!	Tiny, faint plaques. Too many to count.
2024-09-12	TR5	1	4	N/A	#VALUE!	150	#VALUE!	Tiny, faint plaques. Too many to count.
2024-09-12	TR5	1	5	N/A	#VALUE!	150	#VALUE!	Tiny, faint plaques. Too many to count.
2024-09-12	TR5	10	1	102	1020	150	6800	Tiny, faint plaques.
2024-09-12	TR5	10	2	64	640	150	4266.67	Tiny, faint plaques.
2024-09-12	TR5	10	3	17	170	150	1133.33	Tiny, faint plaques.
2024-09-12	WT	100000	1	N/A	#VALUE!	150	#VALUE!	Clear plaques, too many to count
2024-09-12	WT	1000000	1	287	287000000	150	1.91333e+09
2024-09-12	WT	1000000	2	337	337000000	150	2.24667e+09	PFU exceeds 300. Omitted from calculation of average.
2024-09-12	WT	1000000	3	296	296000000	150	1.97333e+09
2024-09-12	WT	10000000	1	48	480000000	150	3200000000
2024-09-12	WT	10000000	2	41	410000000	150	2.73333e+09
2024-09-12	WT	10000000	3	40	400000000	150	2.66667e+09
2024-09-12	WT	100000000	1	2	200000000	157.895	1.26667e+09
2024-09-19	TR5	1	1	109	109	150	726.667	Tiny, faint plaques. Different batch of phage lysate used (label: "Lysate 3 G28 KE 23.9")
2024-09-19	TR5	1	2	57	57	150	380	Tiny, faint plaques. Different batch of phage lysate used (label: "Lysate 3 G28 KE 23.9")
2024-09-19	TR5	1	3	76	76	150	506.667	Tiny, faint plaques. Different batch of phage lysate used (label: "Lysate 3 G28 KE 23.9")
2024-09-19	TR5	1	4	39	39	150	260	Tiny, faint plaques. Different batch of phage lysate used (label: "Lysate 3 G28 KE 23.9")
2024-09-19	TR5	1	5	99	99	150	660	Tiny, faint plaques. Different batch of phage lysate used (label: "Lysate 3 G28 KE 23.9")
2024-09-19	TR5	10	1	5	50	150	333.333	Tiny, faint plaques. Different batch of phage lysate used (label: "Lysate 3 G28 KE 23.9")
2024-09-19	TR5	10	2	5	50	150	333.333	Tiny, faint plaques. Different batch of phage lysate used (label: "Lysate 3 G28 KE 23.9")
2024-09-19	TR5	10	3	4	40	150	266.667	Tiny, faint plaques. Different batch of phage lysate used (label: "Lysate 3 G28 KE 23.9")
2024-09-19	TR5	10	4	6	60	150	400	Tiny, faint plaques. Different batch of phage lysate used (label: "Lysate 3 G28 KE 23.9")
2024-09-19	TR5	10	5	9	90	150	600	Tiny, faint plaques. Different batch of phage lysate used (label: "Lysate 3 G28 KE 23.9")
2024-09-19	TR5	100	1	1	100	150	666.667	Different batch of phage lysate used (label: "Lysate 3 G28 KE 23.9")
2024-09-19	TR5	100	2	1	100	150	666.667	Different batch of phage lysate used (label: "Lysate 3 G28 KE 23.9")
2024-09-19	TR5	100	3	1	100	150	666.667	Different batch of phage lysate used (label: "Lysate 3 G28 KE 23.9")
2024-09-19	WT	10000	1	N/A	#VALUE!	150	#VALUE!	Different batch of phage lysate used (label: "Lysate 3 G28 KE 23.9")
2024-09-19	WT	100000	1	N/A	#VALUE!	150	#VALUE!	Clear plaques, too many to count. Different batch of phage lysate used (label: "Lysate 3 G28 KE 23.9")
2024-09-19	WT	100000	2	N/A	#VALUE!	150	#VALUE!	Clear plaques, too many to count. Different batch of phage lysate used (label: "Lysate 3 G28 KE 23.9")
2024-09-19	WT	100000	3	N/A	#VALUE!	150	#VALUE!	Clear plaques, too many to count. Different batch of phage lysate used (label: "Lysate 3 G28 KE 23.9")
2024-09-19	WT	1000000	1	375	375000000	150	2500000000	PFU exceeds 300. Omitted from calculation of average. Different batch of phage lysate used (label: "Lysate 3 G28 KE 23.9")
2024-09-19	WT	1000000	2	371	371000000	150	2.47333e+09	PFU exceeds 300. Omitted from calculation of average. Different batch of phage lysate used (label: "Lysate 3 G28 KE 23.9")
2024-09-19	WT	1000000	3	368	368000000	150	2.45333e+09	PFU exceeds 300. Omitted from calculation of average. Different batch of phage lysate used (label: "Lysate 3 G28 KE 23.9")
2024-09-19	WT	10000000	1	33	330000000	150	2200000000	Different batch of phage lysate used (label: "Lysate 3 G28 KE 23.9")
2024-09-19	WT	10000000	2	46	460000000	150	3.06667e+09	Different batch of phage lysate used (label: "Lysate 3 G28 KE 23.9")
2024-09-19	WT	10000000	3	43	430000000	150	2.86667e+09	Different batch of phage lysate used (label: "Lysate 3 G28 KE 23.9")
2024-09-19	WT	100000000	1	5	500000000	157.895	3.16667e+09	Different batch of phage lysate used (label: "Lysate 3 G28 KE 23.9")

## Sheet: SpotAssays
	Experiment	PFU_BeforeAssay	AvePFU_BeforeAssay	PFU_AfterAssay	AvePFU_AfterAssay
WT_TR5assay	50922	4.56364e+09	5.26451e+09	6.18333e+09	5.9564e+09
	221022	4580000000		6250000000
	271022	6.26667e+09		5100000000
WT_TR7assay	281022	6.61818e+09		4.08333e+09
	301022	5720000000		7.88333e+09
	311022	3.96667e+09		7900000000
WT_ISO24Aassay	71122	7.14545e+09		6250000000
	141122	5720000000		7.69091e+09
	181122	2800000000		2.26667e+09
TR5	50922	600	866.667	200	677.778
	221022	666.667		633.333
	271022	1333.33		1200
TR7	281022	1.33333e+06	3.26667e+07	190000000	1.26492e+08
	301022	50000000		1.13143e+08
	311022	4.66667e+07		7.63333e+07
ISO24A	71122	1100	950	1100	885.714
	141122	650		457.143
	181122	1100		1100
Note:	PFU per mL of phage G28 lysate formed on WT/TR5/TR7/ISO24A before and after microwell plate glucose assay.
